# Supplementary material for: The Triglycerides and Glucose (TyG) Index Is Associated with 1-Hour Glucose Levels during an OGTT
Source: Int J Environ Res Public Health. 2022 Dec 31;20(1):787. doi: 10.3390/ijerph20010787 (PMC9819897; doi:10.3390/ijerph20010787)
Supplement: Supplementary file 1 [file ijerph-20-00787-s001.zip]

Archive with 1 entries (1 files):
- ijerph-1980673-supplementary.xlsx
