# Supplementary material for: The Triglycerides and Glucose (TyG) Index Is Associated with 1-Hour Glucose Levels during an OGTT
Source: Int J Environ Res Public Health. 2022 Dec 31;20(1):787. doi: 10.3390/ijerph20010787 (PMC9819897; doi:10.3390/ijerph20010787)
Supplement: Supplementary file 1 [file ijerph-20-00787-s001.zip › ijerph-1980673-supplementary.xlsx]

## Sheet: Sheet1
		A simple TyG Index calculator ln (fasting triglyc.[mg/dL] x fasting gluc.[mg/dL] / 2)
		Variables	*Patient X
		Fasting triglycerides [mg/dL]	100
		Fasting glucose [mg/dL]	100
		TyG Index	8.51719
		Risk of having 1-h OGTT glucose levels ≥155mg/dL (8.6 mmol/L)		LOW
		*Put your values here
	Massimino M, Monea G, Marinaro G, Rubino M, Mancuso E, Mannino GC, Andreozzi F. IJERPH (2022)
